# Supplementary material for: Molecular subtypes and scoring tools related to Foxo signaling pathway for assessing hepatocellular carcinoma prognosis and treatment responsiveness
Source: Front Pharmacol. 2023 Aug 24;14:1213506. doi: 10.3389/fphar.2023.1213506 (PMC10483071; doi:10.3389/fphar.2023.1213506)
Supplement: Supplementary file 4 [file Table1.xlsx]

## Sheet: Sheet1
Supplementary Table 1. Genes in Foxo signaling pathway
geneID	geneSymbol	description
7040	TGFB1	transforming growth factor beta 1 [KO:K13375]
7042	TGFB2	transforming growth factor beta 2 [KO:K13376]
7043	TGFB3	transforming growth factor beta 3 [KO:K13377]
7046	TGFBR1	transforming growth factor beta receptor 1 [KO:K04674] [EC:2.7.11.30]
7048	TGFBR2	transforming growth factor beta receptor 2 [KO:K04388] [EC:2.7.11.30]
4089	SMAD4	SMAD family member 4 [KO:K04501]
4088	SMAD3	SMAD family member 3 [KO:K23605]
6794	STK11	serine/threonine kinase 11 [KO:K07298] [EC:2.7.11.1]
5562	PRKAA1	protein kinase AMP-activated catalytic subunit alpha 1 [KO:K07198] [EC:2.7.11.11]
5563	PRKAA2	protein kinase AMP-activated catalytic subunit alpha 2 [KO:K07198] [EC:2.7.11.11]
5564	PRKAB1	protein kinase AMP-activated non-catalytic subunit beta 1 [KO:K07199]
5565	PRKAB2	protein kinase AMP-activated non-catalytic subunit beta 2 [KO:K07199]
5571	PRKAG1	protein kinase AMP-activated non-catalytic subunit gamma 1 [KO:K07200]
53632	PRKAG3	protein kinase AMP-activated non-catalytic subunit gamma 3 [KO:K07200]
51422	PRKAG2	protein kinase AMP-activated non-catalytic subunit gamma 2 [KO:K07200]
51701	NLK	nemo like kinase [KO:K04468] [EC:2.7.11.24]
6502	SKP2	S-phase kinase associated protein 2 [KO:K03875]
4193	MDM2	MDM2 proto-oncogene [KO:K06643] [EC:2.3.2.27]
80854	SETD7	SET domain containing 7, histone lysine methyltransferase [KO:K11431] [EC:2.1.1.364]
1387	CREBBP	CREB binding protein [KO:K04498] [EC:2.3.1.48]
2033	EP300	E1A binding protein p300 [KO:K04498] [EC:2.3.1.48]
23411	SIRT1	sirtuin 1 [KO:K11411] [EC:2.3.1.286]
7874	USP7	ubiquitin specific peptidase 7 [KO:K11838] [EC:3.4.19.12]
6517	SLC2A4	solute carrier family 2 member 4 [KO:K07191]
5599	MAPK8	mitogen-activated protein kinase 8 [KO:K04440] [EC:2.7.11.24]
5602	MAPK10	mitogen-activated protein kinase 10 [KO:K04440] [EC:2.7.11.24]
5601	MAPK9	mitogen-activated protein kinase 9 [KO:K04440] [EC:2.7.11.24]
6789	STK4	serine/threonine kinase 4 [KO:K04411]
3479	IGF1	insulin like growth factor 1 [KO:K05459]
3480	IGF1R	insulin like growth factor 1 receptor [KO:K05087] [EC:2.7.10.1]
3630	INS	insulin [KO:K04526]
3643	INSR	insulin receptor [KO:K04527] [EC:2.7.10.1]
3667	IRS1	insulin receptor substrate 1 [KO:K16172]
8660	IRS2	insulin receptor substrate 2 [KO:K07187]
8471	IRS4	insulin receptor substrate 4 [KO:K17446]
5290	PIK3CA	phosphatidylinositol-4,5-bisphosphate 3-kinase catalytic subunit alpha [KO:K00922] [EC:2.7.1.153]
5293	PIK3CD	phosphatidylinositol-4,5-bisphosphate 3-kinase catalytic subunit delta [KO:K00922] [EC:2.7.1.153]
5291	PIK3CB	phosphatidylinositol-4,5-bisphosphate 3-kinase catalytic subunit beta [KO:K00922] [EC:2.7.1.153]
5295	PIK3R1	phosphoinositide-3-kinase regulatory subunit 1 [KO:K02649]
5296	PIK3R2	phosphoinositide-3-kinase regulatory subunit 2 [KO:K02649]
8503	PIK3R3	phosphoinositide-3-kinase regulatory subunit 3 [KO:K02649]
5170	PDPK1	3-phosphoinositide dependent protein kinase 1 [KO:K06276] [EC:2.7.11.1]
1147	CHUK	component of inhibitor of nuclear factor kappa B kinase complex [KO:K04467] [EC:2.7.11.10]
3551	IKBKB	inhibitor of nuclear factor kappa B kinase subunit beta [KO:K07209] [EC:2.7.11.10]
5728	PTEN	phosphatase and tensin homolog [KO:K01110] [EC:3.1.3.16 3.1.3.48 3.1.3.67]
207	AKT1	AKT serine/threonine kinase 1 [KO:K04456] [EC:2.7.11.1]
208	AKT2	AKT serine/threonine kinase 2 [KO:K04456] [EC:2.7.11.1]
10000	AKT3	AKT serine/threonine kinase 3 [KO:K04456] [EC:2.7.11.1]
6446	SGK1	serum/glucocorticoid regulated kinase 1 [KO:K13302] [EC:2.7.11.1]
10110	SGK2	serum/glucocorticoid regulated kinase 2 [KO:K13303] [EC:2.7.11.1]
23678	SGK3	serum/glucocorticoid regulated kinase family member 3 [KO:K13304] [EC:2.7.11.1]
100533105	C8orf44-SGK3	C8orf44-SGK3 readthrough [KO:K13304] [EC:2.7.11.1]
2308	FOXO1	forkhead box O1 [KO:K07201]
2309	FOXO3	forkhead box O3 [KO:K09408]
4303	FOXO4	forkhead box O4 [KO:K12358]
100132074	FOXO6	forkhead box O6 [KO:K17847]
2911	GRM1	glutamate metabotropic receptor 1 [KO:K04603]
9456	HOMER1	homer scaffold protein 1 [KO:K15010]
9455	HOMER2	homer scaffold protein 2 [KO:K15010]
9454	HOMER3	homer scaffold protein 3 [KO:K15010]
116986	AGAP2	ArfGAP with GTPase domain, ankyrin repeat and PH domain 2 [KO:K17848]
1454	CSNK1E	casein kinase 1 epsilon [KO:K08960] [EC:2.7.11.1]
102800317	TPTEP2-CSNK1E	TPTEP2-CSNK1E readthrough [KO:K08960] [EC:2.7.11.1]
3569	IL6	interleukin 6 [KO:K05405]
3586	IL10	interleukin 10 [KO:K05443]
6774	STAT3	signal transducer and activator of transcription 3 [KO:K04692]
1950	EGF	epidermal growth factor [KO:K04357]
1956	EGFR	epidermal growth factor receptor [KO:K04361] [EC:2.7.10.1]
2885	GRB2	growth factor receptor bound protein 2 [KO:K04364]
6654	SOS1	SOS Ras/Rac guanine nucleotide exchange factor 1 [KO:K03099]
6655	SOS2	SOS Ras/Rho guanine nucleotide exchange factor 2 [KO:K03099]
3265	HRAS	HRas proto-oncogene, GTPase [KO:K02833]
3845	KRAS	KRAS proto-oncogene, GTPase [KO:K07827]
4893	NRAS	NRAS proto-oncogene, GTPase [KO:K07828]
673	BRAF	B-Raf proto-oncogene, serine/threonine kinase [KO:K04365] [EC:2.7.11.1]
5894	RAF1	Raf-1 proto-oncogene, serine/threonine kinase [KO:K04366] [EC:2.7.11.1]
369	ARAF	A-Raf proto-oncogene, serine/threonine kinase [KO:K08845] [EC:2.7.11.1]
5604	MAP2K1	mitogen-activated protein kinase kinase 1 [KO:K04368] [EC:2.7.12.2]
5605	MAP2K2	mitogen-activated protein kinase kinase 2 [KO:K04369] [EC:2.7.12.2]
5594	MAPK1	mitogen-activated protein kinase 1 [KO:K04371] [EC:2.7.11.24]
5595	MAPK3	mitogen-activated protein kinase 3 [KO:K04371] [EC:2.7.11.24]
5600	MAPK11	mitogen-activated protein kinase 11 [KO:K04441] [EC:2.7.11.24]
6300	MAPK12	mitogen-activated protein kinase 12 [KO:K04441] [EC:2.7.11.24]
5603	MAPK13	mitogen-activated protein kinase 13 [KO:K04441] [EC:2.7.11.24]
1432	MAPK14	mitogen-activated protein kinase 14 [KO:K04441] [EC:2.7.11.24]
1017	CDK2	cyclin dependent kinase 2 [KO:K02206] [EC:2.7.11.22]
3276	PRMT1	protein arginine methyltransferase 1 [KO:K11434] [EC:2.1.1.319]
2290	FOXG1	forkhead box G1 [KO:K09385]
891	CCNB1	cyclin B1 [KO:K05868]
9133	CCNB2	cyclin B2 [KO:K21770]
85417	CCNB3	cyclin B3 [KO:K21771]
595	CCND1	cyclin D1 [KO:K04503]
894	CCND2	cyclin D2 [KO:K10151]
901	CCNG2	cyclin G2 [KO:K10146]
1030	CDKN2B	cyclin dependent kinase inhibitor 2B [KO:K04685]
1032	CDKN2D	cyclin dependent kinase inhibitor 2D [KO:K06623]
1026	CDKN1A	cyclin dependent kinase inhibitor 1A [KO:K06625]
1027	CDKN1B	cyclin dependent kinase inhibitor 1B [KO:K06624]
5934	RBL2	RB transcriptional corepressor like 2 [KO:K16332]
5347	PLK1	polo like kinase 1 [KO:K06631] [EC:2.7.11.21]
10769	PLK2	polo like kinase 2 [KO:K08861] [EC:2.7.11.21]
1263	PLK3	polo like kinase 3 [KO:K08862] [EC:2.7.11.21]
10733	PLK4	polo like kinase 4 [KO:K08863] [EC:2.7.11.21]
1647	GADD45A	growth arrest and DNA damage inducible alpha [KO:K04402]
4616	GADD45B	growth arrest and DNA damage inducible beta [KO:K04402]
10912	GADD45G	growth arrest and DNA damage inducible gamma [KO:K04402]
356	FASLG	Fas ligand [KO:K04389]
10018	BCL2L11	BCL2 like 11 [KO:K16341]
8743	TNFSF10	TNF superfamily member 10 [KO:K04721]
604	BCL6	BCL6 transcription repressor [KO:K15618]
664	BNIP3	BCL2 interacting protein 3 [KO:K15464]
9140	ATG12	autophagy related 12 [KO:K08336]
11337	GABARAP	GABA type A receptor-associated protein [KO:K08341]
23710	GABARAPL1	GABA type A receptor associated protein like 1 [KO:K08341]
11345	GABARAPL2	GABA type A receptor associated protein like 2 [KO:K08341]
847	CAT	catalase [KO:K03781] [EC:1.11.1.6]
6648	SOD2	superoxide dismutase 2 [KO:K04564] [EC:1.15.1.1]
472	ATM	ATM serine/threonine kinase [KO:K04728] [EC:2.7.11.1]
5105	PCK1	phosphoenolpyruvate carboxykinase 1 [KO:K01596] [EC:4.1.1.32]
5106	PCK2	phosphoenolpyruvate carboxykinase 2, mitochondrial [KO:K01596] [EC:4.1.1.32]
2538	G6PC1	glucose-6-phosphatase catalytic subunit 1 [KO:K01084] [EC:3.1.3.9]
57818	G6PC2	glucose-6-phosphatase catalytic subunit 2 [KO:K01084] [EC:3.1.3.9]
92579	G6PC3	glucose-6-phosphatase catalytic subunit 3 [KO:K01084] [EC:3.1.3.9]
3575	IL7R	interleukin 7 receptor [KO:K05072]
10365	KLF2	KLF transcription factor 2 [KO:K17845]
1901	S1PR1	sphingosine-1-phosphate receptor 1 [KO:K04288]
8698	S1PR4	sphingosine-1-phosphate receptor 4 [KO:K04293]
5896	RAG1	recombination activating 1 [KO:K10628] [EC:2.3.2.27]
5897	RAG2	recombination activating 2 [KO:K10988]
26260	FBXO25	F-box protein 25 [KO:K10305]
114907	FBXO32	F-box protein 32 [KO:K10305]
